# Supplementary material for: Rivermouth Alteration of Agricultural Impacts on Consumer Tissue δ15N
Source: PLoS One. 2013 Jul 31;8(7):e69313. doi: 10.1371/journal.pone.0069313 (PMC3729966; doi:10.1371/journal.pone.0069313)
Supplement: File S1 — Raw and transformed data used in this analysis. Six spreadsheets are included here, with the spreadsheet labeled “MetaData” explaining what the other spreadsheets contain. (XLSX) [file pone.0069313.s001.xlsx]

## Sheet: AllData
Date	Stream	Site	Loc	Lat	Long	Rivermouth Area (ha)	Watershed Area (ha)	CF15N	DM15N
2011-08-22	Ford	1	R	45.7548	-87.2025	NA	117962	6.44127	NA
2011-06-21	Kewaunee	5	R	44.4584	-87.5563	NA	32625.2	11.6483	NA
2011-08-30	Manitowoc	6	R	44.1071	-87.7153	NA	137025	10.4037	NA
2011-08-09	PM	8	R	43.9447	-86.2796	NA	177869	8.10091	NA
2011-07-07	Betsie	9	R	44.6189	-86.168	NA	58288.4	6.65895	NA
2011-06-16	Tahquamenon	12	R	46.6003	-85.1998	NA		6.80568	NA
2011-06-14	Cheboygan	13	R	45.6314	-84.4823	NA		5.34316	3.74129
2011-06-15	Ocqueoc	14	R	45.4882	-84.0757	NA		7.68255	NA
2011-06-27	Little Salmon	15	R	43.4924	-76.2501	NA	21403.6	8.05044	NA
2011-06-28	Salmon	16	R	43.5612	-76.1309	NA	67041.4	6.39221	NA
2011-07-13	Knife	18	R	46.945	-91.7863	NA	22134	2.21602	NA
2011-07-12	Bois Brule	19	R	46.7176	-91.603	NA	49616.9	4.91127	NA
2011-07-14	Ontonagon	20	R	46.8414	-89.3319	NA	274382	NA	NA
2011-07-20	Conneaut	22	R	41.9349	-80.5719	NA	46230.3	10.0716	NA
2011-07-21	Grand	23	R	41.7148	-81.227	NA	202064	9.4687	NA
2011-07-27	Cataraugas	24	R	42.5171	-78.9867	NA	119388	10.3747	NA
2011-06-29	Genesee	25	R	43.1804	-77.6281	NA	611201	11.5887	10.1577
2011-07-29	12-Mile Creek	26	R	43.2949	-78.8689	NA		NA	NA
2011-07-28	Johnson Creek	27	R	43.3534	-78.2787	NA	26083.4	10.8804	NA
2011-08-01	Pigeon	28	R	43.9459	-83.2808	NA	29456.9	12.3649	NA
2011-08-03	Black	29	R	44.8069	-83.3241	NA	9443.79	6.18704	NA
2011-08-02	Au Sable	30	R	44.419	-83.3411	NA	520907	6.39075	5.70362
2011-08-10	Crane Creek	31	R	41.6212	-83.2995	NA	5232.87	NA	NA
2011-07-19	Old Woman	32	R	41.3471	-82.5128	NA	5537.07	11.0074	NA
2011-08-24	Firesteel	33	R	46.9202	-89.1775	NA	12463	2.18304	NA
2011-08-31	Oak	34	R	42.9123	-87.8532	NA	5817.69	NA	NA
2011-08-23	Ford	1	RM	45.6755	-87.1384	5.36465	119795	NA	4.6073
2011-06-23	Kewaunee	5	RM	44.4597	-87.4993	70.7308	35871.9	NA	8.08586
2011-08-29	Manitowoc	6	RM	44.0929	-87.6518	60.8802	140040	NA	7.60072
2011-08-09	PM	8	RM	43.9526	-86.4601	293.732	188428	NA	9.42847
2011-07-06	Betsie	9	RM	44.6296	-86.2447	123.41	62947.3	NA	6.38756
2011-06-16	Tahquamenon	12	RM	46.5551	-85.0306	21.5968	200316	NA	NA
2011-06-14	Cheboygan	13	RM	45.6531	-84.4659	14.5874	385292	4.77149	7.94133
2011-06-15	Ocqueoc	14	RM	45.4905	-84.0722	0.78541	38571.9	5.70279	NA
2011-06-27	Little Salmon	15	RM	43.5231	-76.256	5.65601	23177.6	9.00179	NA
2011-06-26	Salmon	16	RM	43.5751	-76.203	43.5204	68867.5	8.52918	NA
2011-07-12	Knife	18	RM	46.949	-91.7776	1.82925	23817	NA	NA
2011-07-11	Bois Brule	19	RM	46.747	-91.6129	2.46587	51773.6	NA	NA
2011-07-14	Ontonagon	20	RM	46.8772	-89.3281	53.2101	278256	4.24151	NA
2011-07-20	Conneaut	22	RM	41.9701	-80.5496	12.4599	51250.6	NA	8.85362
2011-07-21	Grand	23	RM	41.7596	-81.2803	28.4165	210895	NA	8.68548
2011-07-26	Cataraugas	24	RM	42.5697	-79.1371	0	144990	9.45386	7.99491
2011-06-28	Genesee	25	RM	43.2606	-77.6009	20.5469	614840	NA	8.78475
2011-07-27	12-Mile Creek	26	RM	43.3106	-78.8546	0.946812	8276.85	NA	9.73295
2011-07-28	Johnson Creek	27	RM	43.3721	-78.267	4.61505	29208.2	NA	10.4315
2011-08-01	Pigeon	28	RM	43.9453	-83.2792	4.89159	40081.4	NA	10.887
2011-08-03	Black	29	RM	44.816	-83.2989	0.602565	10924.7	NA	NA
2011-08-02	Au Sable	30	RM	44.4065	-83.3212	11.4319	534203	NA	5.57703
2011-08-10	Crane Creek	31	RM	41.632	-83.1984	216.374	11768.6	NA	9.9132
2011-07-19	Old Woman	32	RM	41.3828	-82.5145	13.6096	7208.19	NA	9.92566
2011-08-24	Firesteel	33	RM	46.9343	-89.1964	1.94229	13498.4	NA	NA
2011-08-30	Oak	34	RM	42.9065	-87.8417	0.780552	6448.68	NA	7.60883
2011-09-12	Ford	1	L	45.677	-87.1334	NA	NA	6.16903	5.36452
2011-09-19	Manitowoc	6	L	44.094	-87.6453	NA	NA	6.36334	5.98818
2011-06-13	Cheboygan	13	L	45.6639	-84.4585	NA	NA	5.29285	4.06091
2011-06-27	Little Salmon	15	L	43.525	-76.2576	NA	NA	8.97869	8.10224
2011-07-26	Cataraugas	24	L	42.5693	-79.1382	NA	NA	10.0905	9.30153
2011-07-27	12-Mile Creek	26	L	43.3111	-78.8563	NA	NA	10.1287	9.62538
2011-08-04	Au Sable	30	L	44.4071	-83.3199	NA	NA	4.65382	3.31803

## Sheet: YR1FF
FF15N	Wdep	AllAg	RMDep
7.87764	48.3159	3.21064	1.96
4.67725	48.2427	0.181548	8.88
7.68823	24.6627	14.3822	2.84
8.67784	21.611	20.7131	0.06
9.87496	8.5266	75.6402	0.54
6.52603	13.2462	70.0364	0.06
7.59748	12.4971	64.0517	1.47
8.63599	16.2817	11.7033	0.164
3.94978	25.2226	7.58844	9.11
8.12835	3.38357	49.8174	0.15
9.42327	0.563955	49.3486	0.21

## Sheet: Year1RiverFF
Wdep	FF15N	Crops	AllAg
48.074	6.697	2.68789	2.79442
45.6148	7.21193	0	0
24.2616	8.12812	10.2777	13.1427
21.8246	9.68404	14.5485	20.1852
8.41859	13.9595	23.0457	76.3951
13.3553	13.0806	39.8618	70.6211
13.9397	10.1561	43.6986	64.5647
16.0309	6.93288	7.06757	8.86035
24.9557	7.42693	5.02738	5.90357
3.3733	13.056	45.4985	51.7957
0.47617	9.11009	55.7235	58.4139

## Sheet: RiverFF
Stream	Site	Basin	FF15N	Wdep	AllAg
Ford	1	M	5.86755	47.7652	3.4089
Kewaunee	5	M	10.3155	5.2557	79.5187
Manitowoc	6	M	9.25236	15.1979	70.221
PM	8	M	7.28524	15.6339	9.27489
Betsie	9	M	6.05349	25.3678	7.0705
Tahquamenon	12	S	6.17883	62.3467	0.687576
Cheboygan	13	H	3.74129	26.1787	6.74968
Ocqueoc	14	H	6.92787	33.706	6.48213
Little Salmon	15	O	7.24214	16.6699	13.66
Salmon	16	O	5.82564	19.5259	3.23572
Knife	18	S	2.25825	21.1387	3.56885
Bois Brule	19	S	4.56059	12.4664	1.92364
Conneaut	22	E	8.96868	5.57089	33.8343
Grand	23	E	8.45364	9.07145	34.7287
Cataraugas	24	E	9.22755	2.60883	34.043
Genesee	25	O	10.1577	4.61003	46.1663
Johnson Creek	27	O	9.65956	9.29419	59.2905
Pigeon	28	H	10.9277	4.817	82.4688
Black	29	H	5.65038	15.7341	13.648
Au Sable	30	H	5.70362	14.6483	3.20169
Old Woman	32	E	9.76807	0.170668	73.6294
Firesteel	33	S	2.23008	4.27866	1.20886

## Sheet: RMFF
Stream	FF15N	Wdep	AllAg	RMDep
Ford	4.6073	47.3906	4.19127	0.356109
Kewaunee	8.08586	6.21185	78.144	1.43184
Manitowoc	7.60072	14.97	69.2709	0.0993571
PM	9.42847	15.8454	12.1995	1.66387
Betsie	6.38756	24.7055	7.74191	1.2153
Cheboygan	7.94133	26.0414	6.84341	0.165404
Ocqueoc	5.23672	32.9586	6.21429	1.38178
Little Salmon	8.05479	16.7321	13.9324	1.3381
Salmon	7.65108	19.571	3.83929	0.562864
Ontonagon	3.98847	21.9305	3.82701	0.00295202
Conneaut	8.85362	5.92114	32.4843	0.895951
Grand	8.68548	8.8661	33.8054	0.17449
Cataraugas	7.99491	2.68715	35.3712	0.538983
Genesee	8.78475	4.62215	45.8983	0.0394101
12-Mile Creek	9.73295	5.34551	66.4949	5.34551
Johnson Creek	10.4315	9.1657	59.3728	0.865851
Pigeon	10.887	7.73304	79.4399	4.19289
Au Sable	5.57703	14.8767	3.20352	0.593006
Crane Creek	9.9132	11.3083	72.0798	11.0552
Old Woman	9.92566	1.36969	68.7655	1.23859
Oak	7.60883	4.40462	12.9613	4.40462

## Sheet: MetaData
Each spreadsheet corresponds to a dataset used in the analysis presented in Larson et al. (XXXX)
Name	Description
AllData	Untransformed 15N data for consumers collected at each site
YR1FF	Data originally presented in Larson et al. 2012 (JGLR) from rivermouth (RM) sites
Year1RiverFF	Data originally presented in Larson et al. 2012 (JGLR) from river (R) sites
RiverFF	Data collected from sites described in Table 1, R sites
RMFF	Data collected from sites described in Table 1, RM sites
Wdep	Depositional areas (surface water and wetlands) as a percent of the total watershed.
RMDep	Depositional areas (surface water and wetlands) as a percent of the total watershed below the R site. Can only be calculated for RM sites.
AllAg	Agricultural land cover as a percent of the total watershed.
R	River site
RM	Rivermouth site
L	Site located in the nearshore zone of the adjacent Great Lake
DM15N	Isotopic signature of dreissenid mussel
CF15N	Isotopic signature of caddisflies
FF15N	Isotopic signature of common consumer (caddisflies unchanged, dreissenids converted into caddisfly as described in-text)
NA	No data available
